# Supplementary material for: Personal Information Protection and Privacy Policy Compliance of Health Code Apps in China: Scale Development and Content Analysis
Source: JMIR Mhealth Uhealth. 2023 Nov 14;11:e48714. doi: 10.2196/48714 (PMC10686616; doi:10.2196/48714)
Supplement: Multimedia Appendix 2 [file mhealth-v11-e48714-s002.xlsx]

## Sheet: HealthCodeApps
No.	Location	Chinese Name	Last Updated Date (YYYY/MM/DD)	General Attributes (9)	PI Collection and Usage (13)	PI Storage and Protection (7)	PI Sharing, Transfer, Disclosure and Transmission (13)	PI deletion (3)	Individuals Rights (9)	PI Processors Duties (17)	Total score (71)	Final Score (%)
Health Code App 1	Beijing City	京通	2023-06-30	8	7	5	4	2	4	5	35	0.492958
Health Code App 2	Tianjin City	津心办	NA	8	9	6	8	2	7	10	50	0.704225
Health Code App 3	Hebei Province	冀时办	2023-05-16	9	11	5	10	2	8	12	57	0.802817
Health Code App 4	Chongqing City	渝康码	NA	NA	NA	NA	NA	NA	NA	NA	NA	NA
Health Code App 5	Shanxi Province	山西健康码	2022-10-14	9	9	5	11	2	8	12	56	0.788732
Health Code App 6	Liaoning Province	辽事通	NA	8	12	6	12	2	7	11	58	0.816901
Health Code App 7	Jilin Province	吉事办	2022-01-28	6	12	6	8	1	4	3	40	0.56338
Health Code App 8	Heilongjiang Province	龙江健康码	NA	0	1	0	0	0	0	0	1	0.0140845
Health Code App 9	Jiangsu Province	苏服办	2021-04-30	9	10	5	12	2	7	11	56	0.788732
Health Code App 10	Zhejiang Province	浙江健康码	2022-03-15	9	10	7	9	2	4	8	49	0.690141
Health Code App 11	Anhui Province	皖事通安康码	NA	8	12	7	10	2	7	10	56	0.788732
Health Code App 12	Fujian Province	福建健康码	2022-01-20	8	11	6	8	2	6	7	48	0.676056
Health Code App 13	Jiangxi Province	赣通码	NA	4	5	0	2	0	3	3	17	0.239437
Health Code App 14	Shandong Province	山东健康码	2022-12-23	9	11	5	9	2	7	12	55	0.774648
Health Code App 15	Hubei Province	湖北健康码	2022-11-11	9	4	5	6	3	6	7	40	0.56338
Health Code App 16	Hunan Province	湖南居民健康卡	NA	5	3	0	0	0	0	0	8	0.112676
Health Code App 17	Guangdong Province	粤省事	2023-07-28	9	10	6	10	2	5	6	48	0.676056
Health Code App 18	Hainan Province	海南健康码	NA	8	6	2	2	0	2	2	22	0.309859
Health Code App 19	Sichuan Province	四川天府健康通	2021-01-05	8	12	6	11	2	6	7	52	0.732394
Health Code App 20	Guizhou Province	贵人码	NA	7	7	1	4	1	2	2	24	0.338028
Health Code App 21	Yunnan Province	云南健康码	2021-04-15	9	11	6	8	2	7	6	49	0.690141
Health Code App 22	Shaanxi Province	陕西一码通	NA	7	8	6	7	1	6	8	43	0.605634
Health Code App 23	Gansu Province	甘肃省健康出行码	2023-05-30	9	6	4	7	2	6	8	42	0.591549
Health Code App 24	Qinghai Province	青海省信用健康码	NA	3	5	1	3	0	1	0	13	0.183099
Health Code App 25	Inner Mongolia Autonomous Region	蒙速办	2022-09-01	9	9	5	13	2	7	11	56	0.788732
Health Code App 26	Guangxi Zhuang Autonomous Region	智桂通	2022-11-14	9	12	7	11	2	6	9	56	0.788732
Health Code App 27	Tibet Autonomous Region	藏易通	2023-05-29	9	7	4	5	2	6	9	42	0.591549
Health Code App 28	Ningxia Hui Autonomous Region	宁夏健康码	2023-04-18	9	7	4	5	2	6	9	42	0.591549
Health Code App 29	Xinjiang Uygur Autonomous Regions	新服办	2022-12-02	8	9	2	8	0	6	7	40	0.56338
Health Code App 30	Henan Province	豫康码	2022-03-28	9	10	5	10	2	8	12	56	0.788732
Health Code App 31	Shanghai City	随申码	2021-05-20	9	12	6	10	3	8	16	64	0.901408
